# Supplementary material for: ﻿Sideritiscarpetana (Labiatae), a new high-mountain Mediterranean species from the marble outcrops of the Sierra de Guadarrama (Central System, Madrid, Segovia, Spain)
Source: PhytoKeys. 2025 Jan 17;251:143–59. doi: 10.3897/phytokeys.251.129982 (PMC11759922; doi:10.3897/phytokeys.251.129982)
Supplement: XML Treatment for Sideritis carpetana [file phytokeys.251.129982-treatment1.xml]

<!DOCTYPE tp:taxon-treatment
  PUBLIC "-//TaxonX//DTD Taxonomic Treatment Publishing DTD v0 20100105//EN" "tax-treatment-NSO.dtd">
<tp:taxon-treatment xmlns:tp="http://www.plazi.org/taxpub"><tp:treatment-meta><kwd-group><label>Taxon classification</label><kwd>
              <named-content content-type="kingdom">Plantae</named-content>
            </kwd><kwd>
              <named-content content-type="order">Lamiales</named-content>
            </kwd><kwd>
              <named-content content-type="family">Labiatae</named-content>
            </kwd></kwd-group><mixed-citation publication-type="journal"><person-group><name><surname>Izquierdo</surname><given-names>Jose Luis</given-names></name><name><surname>Magaña Ugarte</surname><given-names>Rosina</given-names></name><name><surname>Gutiérrez-Girón</surname><given-names>Alba</given-names></name><name><surname>Obón de Castro</surname><given-names>Concepción</given-names></name><name><surname>Rivera Núñez</surname><given-names>Diego</given-names></name><name><surname>Gavilán</surname><given-names>Rosario G.</given-names></name></person-group><article-title>﻿<italic><tp:taxon-name><tp:taxon-name-part taxon-name-part-type="genus" reg="Sideritis">Sideritis</tp:taxon-name-part><tp:taxon-name-part taxon-name-part-type="species" reg="carpetana">carpetana</tp:taxon-name-part></tp:taxon-name></italic> (<tp:taxon-name><tp:taxon-name-part taxon-name-part-type="family">Labiatae</tp:taxon-name-part></tp:taxon-name>), a new high-mountain Mediterranean species from the marble outcrops of the Sierra de Guadarrama (Central System, Madrid, Segovia, Spain)</article-title><source>PhytoKeys</source><day>17</day><month>01</month><year>2025</year><volume>251</volume><fpage>143</fpage><lpage>159</lpage><pub-id pub-id-type="doi">10.3897/phytokeys.251.129982</pub-id></mixed-citation></tp:treatment-meta><tp:nomenclature><label>﻿</label><tp:taxon-name>
            <object-id xmlns:xlink="http://www.w3.org/1999/xlink" content-type="arpha" xlink:type="simple">6B3EC8C6-6BBF-59FF-9547-DF257E8E3330</object-id>
            <tp:taxon-name-part taxon-name-part-type="genus" reg="Sideritis">Sideritis</tp:taxon-name-part>
            <tp:taxon-name-part taxon-name-part-type="species" reg="carpetana">carpetana</tp:taxon-name-part>
            <object-id xmlns:xlink="http://www.w3.org/1999/xlink" content-type="ipni" xlink:type="simple">urn:lsid:ipni.org:names:77355303-1</object-id>
          </tp:taxon-name><tp:taxon-authority>Izquierdo &amp; Gavilán</tp:taxon-authority><tp:taxon-status xmlns:xlink="http://www.w3.org/1999/xlink" xlink:type="simple">sp. nov</tp:taxon-status></tp:nomenclature><tp:treatment-sec sec-type="description" id="SECID0EZLAG"><title>Description</title><p><bold>(Figs <xref ref-type="fig" rid="F2">2</xref>–<xref ref-type="fig" rid="F5">5</xref>).</bold> Dwarf shrub with erect or decumbent habit, growing up to 25 cm. Stems are holotrichous with white hairs. Branchlets at the base have cylindric trichomes of 3–4 cells, except the apical band-shaped being 0.7–1.3 mm long. Leaves are entire, linear-oblanceolate, measuring 8–12.5 × 2.5–3.5 mm long, markedly trinerved and mucronated, sparsely covered by trichomes on the upper side of leaf and more densely covered on the underside. Middle bracts measure 6–8 mm. The inflorescence is spiciform or slightly verticillated with 5–6 whorls, each enclosing 5(6) flowers. The calyx is campanulate, densely haired, 6–8.3 mm long, teeth spiny-acuminate, equal, and erect, 2.5–3.5 long, with continuous carpostegium, spines 1–1.5 mm. The corolla is yellow 8–9 (10) mm, with entire or two slight lobes in the upper lip and three in the lower lip, the central bigger than the other two; stamens included in the corolla tube, with filaments 4–5 mm long; style 3–3.5 mm long; ovoid nutlets 1 mm (see Suppl. material <xref ref-type="supplementary-material" rid="S1">1</xref>: table S1 for diagnostic features and detailed description).</p><fig id="F3" position="float" orientation="portrait"><object-id xmlns:xlink="http://www.w3.org/1999/xlink" content-type="doi" xlink:type="simple">10.3897/phytokeys.251.129982.figure3</object-id><object-id xmlns:xlink="http://www.w3.org/1999/xlink" content-type="arpha" xlink:type="simple">E497BF46-9BF8-55FB-ABB9-CAAEA179EADA</object-id><label>Figure 3.</label><caption><p><italic><tp:taxon-name><tp:taxon-name-part taxon-name-part-type="genus" reg="Sideritis">Sideritis</tp:taxon-name-part><tp:taxon-name-part taxon-name-part-type="species" reg="carpetana">carpetana</tp:taxon-name-part></tp:taxon-name></italic>, Sierra de Guadarrama, La Flecha Pass (1996 m asl) <bold>a</bold> habit <bold>b, c</bold> leaves <bold>d</bold>, inflorescence detail <bold>e</bold> verticillaster <bold>f, g</bold> bracts, lower face (<bold>f</bold>) upper face (<bold>g</bold>) <bold>h, i, j</bold> flower, front and lateral view <bold>k, l</bold> corolla detail showing the inner part with stamens (<bold>k</bold>) and outer part (<bold>l</bold>) <bold>m, n</bold> open calyx with ginoecious (<bold>m</bold>) and teeth detail (<bold>n</bold>). Drawing by J. Pizarro.</p></caption><graphic xmlns:xlink="http://www.w3.org/1999/xlink" xlink:href="phytokeys-251-143_article-129982__-g003.jpg" position="float" orientation="portrait" xlink:type="simple" id="oo_1222107.jpg"><uri content-type="original_file" xlink:type="simple">https://binary.pensoft.net/fig/1222107</uri></graphic></fig><fig id="F4" position="float" orientation="portrait"><object-id xmlns:xlink="http://www.w3.org/1999/xlink" content-type="doi" xlink:type="simple">10.3897/phytokeys.251.129982.figure4</object-id><object-id xmlns:xlink="http://www.w3.org/1999/xlink" content-type="arpha" xlink:type="simple">680EFAFA-BE1F-5DCC-895D-0B399685D0E2</object-id><label>Figure 4.</label><caption><p><italic><tp:taxon-name><tp:taxon-name-part taxon-name-part-type="genus" reg="Sideritis">Sideritis</tp:taxon-name-part><tp:taxon-name-part taxon-name-part-type="species" reg="carpetana">carpetana</tp:taxon-name-part></tp:taxon-name></italic>, Sierra de Guadarrama, La Flecha Pass (1996 m asl) <bold>a</bold> habit <bold>b</bold> Lower branches <bold>c</bold> inflorescence detail showing lower verticillaster bract and calyx <bold>d</bold> inflorescence detail showing upper verticillaster bract.</p></caption><graphic xmlns:xlink="http://www.w3.org/1999/xlink" xlink:href="phytokeys-251-143_article-129982__-g004.jpg" position="float" orientation="portrait" xlink:type="simple" id="oo_1222108.jpg"><uri content-type="original_file" xlink:type="simple">https://binary.pensoft.net/fig/1222108</uri></graphic></fig><fig id="F5" position="float" orientation="portrait"><object-id xmlns:xlink="http://www.w3.org/1999/xlink" content-type="doi" xlink:type="simple">10.3897/phytokeys.251.129982.figure5</object-id><object-id xmlns:xlink="http://www.w3.org/1999/xlink" content-type="arpha" xlink:type="simple">85FD8C4F-08AB-5D6F-8AE6-CB0468580319</object-id><label>Figure 5.</label><caption><p><italic><tp:taxon-name><tp:taxon-name-part taxon-name-part-type="genus" reg="Sideritis">Sideritis</tp:taxon-name-part><tp:taxon-name-part taxon-name-part-type="species" reg="carpetana">carpetana</tp:taxon-name-part></tp:taxon-name></italic> natural habit in the marble anthropogenic outcrops of La Flecha Pass (Sierra de Guadarrama National Park).</p></caption><graphic xmlns:xlink="http://www.w3.org/1999/xlink" xlink:href="phytokeys-251-143_article-129982__-g005.jpg" position="float" orientation="portrait" xlink:type="simple" id="oo_1222109.jpg"><uri content-type="original_file" xlink:type="simple">https://binary.pensoft.net/fig/1222109</uri></graphic></fig><p>This species lives in the mountains of Sierra de Guadarrama, in the marble outcrop reserve of La Flecha Pass, in the Sierra de Guadarrama National Park, on Mediterranean high-mountain calcareous grasslands and screes of anthropogenic origin, mainly in southern exposures, at an altitude of 1990–2000 m asl.</p></tp:treatment-sec><tp:treatment-sec sec-type="Holotype" id="SECID0E2PAG"><title>Holotype.</title><p>• Holotype: Spain, Madrid: Sierra de Guadarrama. Collado de la Flecha, 1996 m asl. 14/07/2021. <named-content xmlns:xlink="http://www.w3.org/1999/xlink" content-type="dwc:verbatimCoordinates" xlink:type="simple"><named-content content-type="geo-json" specific-use="{&#34;type&#34;:&#34;Point&#34;,&#34;coordinates&#34;:[-3.925597,40.928276]}" id="NCID0EEQAG" xlink:type="simple">40.928276, -3.925597</named-content></named-content> (ETRS89), <italic>Rosario G. Gavilán</italic> and <italic>José Luis Izquierdo</italic>, MAF [MAF 181439].</p></tp:treatment-sec><tp:treatment-sec sec-type="phenology" id="SECID0ENQAG"><title>Phenology.</title><p>The species is known to have its prime flowering season from June to July; and it is reported to fruit from August to October.</p></tp:treatment-sec><tp:treatment-sec sec-type="distribution" id="SECID0ESQAG"><title>Distribution and habitat.</title><p><italic><tp:taxon-name><tp:taxon-name-part taxon-name-part-type="genus" reg="Sideritis">Sideritis</tp:taxon-name-part><tp:taxon-name-part taxon-name-part-type="species" reg="carpetana">carpetana</tp:taxon-name-part></tp:taxon-name></italic> grows in Mediterranean high-mountain calcareous grasslands of <italic>Festuco-Ononidetea striatae</italic> (<italic>Festuco carpetanae-Astragaletum mutici</italic>) and in marble screes of anthropogenic origin at La Flecha Pass, Sierra de Guadarrama, at an altitude of 1996 m asl (Table <xref ref-type="table" rid="T2">2</xref>). The geographical distribution is restricted to the marble outcrop reserve within the Sierra de Guadarrama National Park. In these territories, winter snow cover lasts for approximately five months, while summer rainfall is scarce as is typical of a Mediterranean territory.</p><table-wrap id="T2" position="float" orientation="portrait"><label>Table 2.</label><caption><p>Phytosociological relevés recorded in La Flecha Pass, Association <italic><tp:taxon-name><tp:taxon-name-part taxon-name-part-type="genus" reg="Festuco">Festuco</tp:taxon-name-part><tp:taxon-name-part taxon-name-part-type="species" reg="carpetanae">carpetanae</tp:taxon-name-part></tp:taxon-name>-<tp:taxon-name><tp:taxon-name-part taxon-name-part-type="genus" reg="Astragaletum">Astragaletum</tp:taxon-name-part><tp:taxon-name-part taxon-name-part-type="species" reg="mutici">mutici</tp:taxon-name-part></tp:taxon-name></italic> Gavilán, Díez-Monsalve, Izquierdo, Gutiérrez- Girón, Fernández-González &amp; Sánchez-Mata (<italic>Sideritido-Arenarion</italic>, <italic><tp:taxon-name><tp:taxon-name-part taxon-name-part-type="genus" reg="Festuco">Festuco</tp:taxon-name-part><tp:taxon-name-part taxon-name-part-type="species" reg="hystricis">hystricis</tp:taxon-name-part></tp:taxon-name>-<tp:taxon-name><tp:taxon-name-part taxon-name-part-type="genus" reg="Poetalia">Poetalia</tp:taxon-name-part><tp:taxon-name-part taxon-name-part-type="species" reg="ligulatae">ligulatae</tp:taxon-name-part></tp:taxon-name></italic>, <italic><tp:taxon-name><tp:taxon-name-part taxon-name-part-type="genus" reg="Festuco">Festuco</tp:taxon-name-part><tp:taxon-name-part taxon-name-part-type="species" reg="hystricis">hystricis</tp:taxon-name-part></tp:taxon-name>-<tp:taxon-name><tp:taxon-name-part taxon-name-part-type="genus" reg="Ononidetea">Ononidetea</tp:taxon-name-part><tp:taxon-name-part taxon-name-part-type="species" reg="striatae">striatae</tp:taxon-name-part></tp:taxon-name></italic>). Species Indices and phytosociological association typology (vegetation type) follow J. <xref ref-type="bibr" rid="B1">Braun-Blanquet (1928)</xref>.</p></caption><table id="TID0EUYBG" rules="all"><tbody><tr><th rowspan="1" colspan="1">Altitude</th><th rowspan="1" colspan="1">1996</th><th rowspan="1" colspan="1">2000</th><th rowspan="1" colspan="1">1995</th><th rowspan="1" colspan="1">1995</th><th rowspan="1" colspan="1">1990</th><th rowspan="1" colspan="1">1995</th><th rowspan="1" colspan="1">1990</th><th rowspan="1" colspan="1">1995</th></tr><tr><th rowspan="1" colspan="1">Area</th><th rowspan="1" colspan="1">4</th><th rowspan="1" colspan="1">1</th><th rowspan="1" colspan="1">2</th><th rowspan="1" colspan="1">1</th><th rowspan="1" colspan="1">1.5</th><th rowspan="1" colspan="1">1.5</th><th rowspan="1" colspan="1">1</th><th rowspan="1" colspan="1">2</th></tr><tr><th rowspan="1" colspan="1">Exposure (°)</th><th rowspan="1" colspan="1">182</th><th rowspan="1" colspan="1">350</th><th rowspan="1" colspan="1">160</th><th rowspan="1" colspan="1">176</th><th rowspan="1" colspan="1">203</th><th rowspan="1" colspan="1">189</th><th rowspan="1" colspan="1">117</th><th rowspan="1" colspan="1">150</th></tr><tr><th rowspan="1" colspan="1">Plot number</th><th rowspan="1" colspan="1">1</th><th rowspan="1" colspan="1">2</th><th rowspan="1" colspan="1">3</th><th rowspan="1" colspan="1">4</th><th rowspan="1" colspan="1">5</th><th rowspan="1" colspan="1">6</th><th rowspan="1" colspan="1">7</th><th rowspan="1" colspan="1">8</th></tr><tr><td rowspan="1" colspan="1"><italic>Festuco-Ononidetea</italic> characteristics</td><td rowspan="1" colspan="1"/><td rowspan="1" colspan="1"/><td rowspan="1" colspan="1"/><td rowspan="1" colspan="1"/><td rowspan="1" colspan="1"/><td rowspan="1" colspan="1"/><td rowspan="1" colspan="1"/><td rowspan="1" colspan="1"/></tr><tr><td rowspan="1" colspan="1">
                    <italic>
                      <tp:taxon-name><tp:taxon-name-part taxon-name-part-type="genus" reg="Sideritis">Sideritis</tp:taxon-name-part><tp:taxon-name-part taxon-name-part-type="species" reg="carpetana">carpetana</tp:taxon-name-part></tp:taxon-name>
                    </italic>
                  </td><td rowspan="1" colspan="1">4</td><td rowspan="1" colspan="1">3</td><td rowspan="1" colspan="1">2</td><td rowspan="1" colspan="1">3</td><td rowspan="1" colspan="1">3</td><td rowspan="1" colspan="1">3</td><td rowspan="1" colspan="1">2</td><td rowspan="1" colspan="1">3</td></tr><tr><td rowspan="1" colspan="1">
                    <italic>
                      <tp:taxon-name><tp:taxon-name-part taxon-name-part-type="genus" reg="Poa">Poa</tp:taxon-name-part><tp:taxon-name-part taxon-name-part-type="species" reg="ligulata">ligulata</tp:taxon-name-part></tp:taxon-name>
                    </italic>
                  </td><td rowspan="1" colspan="1">1</td><td rowspan="1" colspan="1">1</td><td rowspan="1" colspan="1">1</td><td rowspan="1" colspan="1">1</td><td rowspan="1" colspan="1">1</td><td rowspan="1" colspan="1">+</td><td rowspan="1" colspan="1">2</td><td rowspan="1" colspan="1">2</td></tr><tr><td rowspan="1" colspan="1">
                    <tp:taxon-name><tp:taxon-name-part taxon-name-part-type="genus" reg="Astragalus">Astragalus</tp:taxon-name-part><tp:taxon-name-part taxon-name-part-type="species" reg="nevadensis">nevadensis</tp:taxon-name-part><tp:taxon-name-part taxon-name-part-type="infraspecific-rank">subsp.</tp:taxon-name-part><tp:taxon-name-part taxon-name-part-type="subspecies" reg="muticus">muticus</tp:taxon-name-part></tp:taxon-name>
                  </td><td rowspan="1" colspan="1">3</td><td rowspan="1" colspan="1">.</td><td rowspan="1" colspan="1">1</td><td rowspan="1" colspan="1">.</td><td rowspan="1" colspan="1">.</td><td rowspan="1" colspan="1">1</td><td rowspan="1" colspan="1">+</td><td rowspan="1" colspan="1">.</td></tr><tr><td rowspan="1" colspan="1">
                    <italic>
                      <tp:taxon-name><tp:taxon-name-part taxon-name-part-type="genus" reg="Seseli">Seseli</tp:taxon-name-part><tp:taxon-name-part taxon-name-part-type="species" reg="montanum">montanum</tp:taxon-name-part></tp:taxon-name>
                    </italic>
                  </td><td rowspan="1" colspan="1">.</td><td rowspan="1" colspan="1">1</td><td rowspan="1" colspan="1">+</td><td rowspan="1" colspan="1">+</td><td rowspan="1" colspan="1">1</td><td rowspan="1" colspan="1">+</td><td rowspan="1" colspan="1">1</td><td rowspan="1" colspan="1">1</td></tr><tr><td rowspan="1" colspan="1">
                    <italic>
                      <tp:taxon-name><tp:taxon-name-part taxon-name-part-type="genus" reg="Iberis">Iberis</tp:taxon-name-part><tp:taxon-name-part taxon-name-part-type="species" reg="saxatilis">saxatilis</tp:taxon-name-part></tp:taxon-name>
                    </italic>
                  </td><td rowspan="1" colspan="1">2</td><td rowspan="1" colspan="1">.</td><td rowspan="1" colspan="1">.</td><td rowspan="1" colspan="1">+</td><td rowspan="1" colspan="1">.</td><td rowspan="1" colspan="1">2</td><td rowspan="1" colspan="1">.</td><td rowspan="1" colspan="1">.</td></tr><tr><td rowspan="1" colspan="1">
                    <italic>
                      <tp:taxon-name><tp:taxon-name-part taxon-name-part-type="genus" reg="Arenaria">Arenaria</tp:taxon-name-part><tp:taxon-name-part taxon-name-part-type="species" reg="erinacea">erinacea</tp:taxon-name-part></tp:taxon-name>
                    </italic>
                  </td><td rowspan="1" colspan="1">.</td><td rowspan="1" colspan="1">.</td><td rowspan="1" colspan="1">.</td><td rowspan="1" colspan="1">.</td><td rowspan="1" colspan="1">+</td><td rowspan="1" colspan="1">.</td><td rowspan="1" colspan="1">.</td><td rowspan="1" colspan="1">.</td></tr><tr><td rowspan="1" colspan="1">
                    <italic>
                      <tp:taxon-name><tp:taxon-name-part taxon-name-part-type="genus" reg="Bupleurum">Bupleurum</tp:taxon-name-part><tp:taxon-name-part taxon-name-part-type="species" reg="ranunculoides">ranunculoides</tp:taxon-name-part></tp:taxon-name>
                    </italic>
                  </td><td rowspan="1" colspan="1">1</td><td rowspan="1" colspan="1">.</td><td rowspan="1" colspan="1">.</td><td rowspan="1" colspan="1">.</td><td rowspan="1" colspan="1">.</td><td rowspan="1" colspan="1">.</td><td rowspan="1" colspan="1">.</td><td rowspan="1" colspan="1">.</td></tr><tr><td rowspan="1" colspan="1">
                    <italic>
                      <tp:taxon-name><tp:taxon-name-part taxon-name-part-type="genus" reg="Veronica">Veronica</tp:taxon-name-part><tp:taxon-name-part taxon-name-part-type="species" reg="javalambrensis">javalambrensis</tp:taxon-name-part></tp:taxon-name>
                    </italic>
                  </td><td rowspan="1" colspan="1">+</td><td rowspan="1" colspan="1">.</td><td rowspan="1" colspan="1">.</td><td rowspan="1" colspan="1">.</td><td rowspan="1" colspan="1">.</td><td rowspan="1" colspan="1">.</td><td rowspan="1" colspan="1">.</td><td rowspan="1" colspan="1">.</td></tr><tr><td rowspan="1" colspan="1">
                    <italic>
                      <tp:taxon-name><tp:taxon-name-part taxon-name-part-type="genus" reg="Festucetea">Festucetea</tp:taxon-name-part><tp:taxon-name-part taxon-name-part-type="species" reg="indigestae">indigestae</tp:taxon-name-part><tp:taxon-name-part taxon-name-part-type="subspecies" reg="differentials">differentials</tp:taxon-name-part></tp:taxon-name>
                    </italic>
                  </td><td rowspan="1" colspan="1"/><td rowspan="1" colspan="1"/><td rowspan="1" colspan="1"/><td rowspan="1" colspan="1"/><td rowspan="1" colspan="1"/><td rowspan="1" colspan="1"/><td rowspan="1" colspan="1"/><td rowspan="1" colspan="1"/></tr><tr><td rowspan="1" colspan="1">
                    <italic>
                      <tp:taxon-name><tp:taxon-name-part taxon-name-part-type="genus" reg="Festuca">Festuca</tp:taxon-name-part><tp:taxon-name-part taxon-name-part-type="species" reg="curvifolia">curvifolia</tp:taxon-name-part></tp:taxon-name>
                    </italic>
                  </td><td rowspan="1" colspan="1">1</td><td rowspan="1" colspan="1">2</td><td rowspan="1" colspan="1">.</td><td rowspan="1" colspan="1">1</td><td rowspan="1" colspan="1">1</td><td rowspan="1" colspan="1">.</td><td rowspan="1" colspan="1">2</td><td rowspan="1" colspan="1">2</td></tr><tr><td rowspan="1" colspan="1">
                    <italic>
                      <tp:taxon-name><tp:taxon-name-part taxon-name-part-type="genus" reg="Leucanthemopsis">Leucanthemopsis</tp:taxon-name-part><tp:taxon-name-part taxon-name-part-type="species" reg="pallida">pallida</tp:taxon-name-part></tp:taxon-name>
                    </italic>
                  </td><td rowspan="1" colspan="1">.</td><td rowspan="1" colspan="1">+</td><td rowspan="1" colspan="1">1</td><td rowspan="1" colspan="1">1</td><td rowspan="1" colspan="1">2</td><td rowspan="1" colspan="1">1</td><td rowspan="1" colspan="1">1</td><td rowspan="1" colspan="1">.</td></tr><tr><td rowspan="1" colspan="1">
                    <italic>
                      <tp:taxon-name><tp:taxon-name-part taxon-name-part-type="genus" reg="Thymus">Thymus</tp:taxon-name-part><tp:taxon-name-part taxon-name-part-type="species" reg="praecox">praecox</tp:taxon-name-part></tp:taxon-name>
                    </italic>
                  </td><td rowspan="1" colspan="1">.</td><td rowspan="1" colspan="1">+</td><td rowspan="1" colspan="1">+</td><td rowspan="1" colspan="1">+</td><td rowspan="1" colspan="1">+</td><td rowspan="1" colspan="1">.</td><td rowspan="1" colspan="1">.</td><td rowspan="1" colspan="1">.</td></tr><tr><td rowspan="1" colspan="1">
                    <italic>
                      <tp:taxon-name><tp:taxon-name-part taxon-name-part-type="genus" reg="Jurinea">Jurinea</tp:taxon-name-part><tp:taxon-name-part taxon-name-part-type="species" reg="humilis">humilis</tp:taxon-name-part></tp:taxon-name>
                    </italic>
                  </td><td rowspan="1" colspan="1">.</td><td rowspan="1" colspan="1">+</td><td rowspan="1" colspan="1">.</td><td rowspan="1" colspan="1">.</td><td rowspan="1" colspan="1">.</td><td rowspan="1" colspan="1">+</td><td rowspan="1" colspan="1">.</td><td rowspan="1" colspan="1">.</td></tr><tr><td rowspan="1" colspan="1">
                    <tp:taxon-name><tp:taxon-name-part taxon-name-part-type="genus" reg="Dianthus">Dianthus</tp:taxon-name-part><tp:taxon-name-part taxon-name-part-type="species" reg="pungens">pungens</tp:taxon-name-part><tp:taxon-name-part taxon-name-part-type="infraspecific-rank">subsp.</tp:taxon-name-part><tp:taxon-name-part taxon-name-part-type="subspecies" reg="brachyanthus">brachyanthus</tp:taxon-name-part></tp:taxon-name>
                  </td><td rowspan="1" colspan="1">.</td><td rowspan="1" colspan="1">.</td><td rowspan="1" colspan="1">.</td><td rowspan="1" colspan="1">+</td><td rowspan="1" colspan="1">.</td><td rowspan="1" colspan="1">.</td><td rowspan="1" colspan="1">.</td><td rowspan="1" colspan="1">.</td></tr><tr><td rowspan="1" colspan="1">Other species</td><td rowspan="1" colspan="1"/><td rowspan="1" colspan="1"/><td rowspan="1" colspan="1"/><td rowspan="1" colspan="1"/><td rowspan="1" colspan="1"/><td rowspan="1" colspan="1"/><td rowspan="1" colspan="1"/><td rowspan="1" colspan="1"/></tr><tr><td rowspan="1" colspan="1">
                    <tp:taxon-name><tp:taxon-name-part taxon-name-part-type="genus" reg="Arenaria">Arenaria</tp:taxon-name-part><tp:taxon-name-part taxon-name-part-type="species" reg="obtusiflora">obtusiflora</tp:taxon-name-part><tp:taxon-name-part taxon-name-part-type="infraspecific-rank">subsp.</tp:taxon-name-part><tp:taxon-name-part taxon-name-part-type="subspecies" reg="ciliaris">ciliaris</tp:taxon-name-part></tp:taxon-name>
                  </td><td rowspan="1" colspan="1">+</td><td rowspan="1" colspan="1">.</td><td rowspan="1" colspan="1">+</td><td rowspan="1" colspan="1">+</td><td rowspan="1" colspan="1">+</td><td rowspan="1" colspan="1">+</td><td rowspan="1" colspan="1">1</td><td rowspan="1" colspan="1">1</td></tr><tr><td rowspan="1" colspan="1">
                    <italic>
                      <tp:taxon-name><tp:taxon-name-part taxon-name-part-type="genus" reg="Centaurea">Centaurea</tp:taxon-name-part><tp:taxon-name-part taxon-name-part-type="species" reg="triumphetii">triumphetii</tp:taxon-name-part></tp:taxon-name>
                    </italic>
                  </td><td rowspan="1" colspan="1">+</td><td rowspan="1" colspan="1">.</td><td rowspan="1" colspan="1">1</td><td rowspan="1" colspan="1">1</td><td rowspan="1" colspan="1">.</td><td rowspan="1" colspan="1">.</td><td rowspan="1" colspan="1">+</td><td rowspan="1" colspan="1">.</td></tr><tr><td rowspan="1" colspan="1">
                    <italic>
                      <tp:taxon-name><tp:taxon-name-part taxon-name-part-type="genus" reg="Cynosurus">Cynosurus</tp:taxon-name-part><tp:taxon-name-part taxon-name-part-type="species" reg="echinatus">echinatus</tp:taxon-name-part></tp:taxon-name>
                    </italic>
                  </td><td rowspan="1" colspan="1">2</td><td rowspan="1" colspan="1">.</td><td rowspan="1" colspan="1">+</td><td rowspan="1" colspan="1">.</td><td rowspan="1" colspan="1">+</td><td rowspan="1" colspan="1">+</td><td rowspan="1" colspan="1">.</td><td rowspan="1" colspan="1">.</td></tr><tr><td rowspan="1" colspan="1">
                    <tp:taxon-name><tp:taxon-name-part taxon-name-part-type="genus" reg="Coronilla">Coronilla</tp:taxon-name-part><tp:taxon-name-part taxon-name-part-type="species" reg="minima">minima</tp:taxon-name-part><tp:taxon-name-part taxon-name-part-type="infraspecific-rank">subsp.</tp:taxon-name-part><tp:taxon-name-part taxon-name-part-type="subspecies" reg="minima">minima</tp:taxon-name-part></tp:taxon-name>
                  </td><td rowspan="1" colspan="1">.</td><td rowspan="1" colspan="1">.</td><td rowspan="1" colspan="1">+</td><td rowspan="1" colspan="1">+</td><td rowspan="1" colspan="1">1</td><td rowspan="1" colspan="1">.</td><td rowspan="1" colspan="1">.</td><td rowspan="1" colspan="1">.</td></tr><tr><td rowspan="1" colspan="1">
                    <italic>
                      <tp:taxon-name><tp:taxon-name-part taxon-name-part-type="genus" reg="Festuca">Festuca</tp:taxon-name-part><tp:taxon-name-part taxon-name-part-type="species" reg="iberica">iberica</tp:taxon-name-part></tp:taxon-name>
                    </italic>
                  </td><td rowspan="1" colspan="1">+</td><td rowspan="1" colspan="1">.</td><td rowspan="1" colspan="1">+</td><td rowspan="1" colspan="1">.</td><td rowspan="1" colspan="1">+</td><td rowspan="1" colspan="1">.</td><td rowspan="1" colspan="1">.</td><td rowspan="1" colspan="1">.</td></tr><tr><td rowspan="1" colspan="1">
                    <italic>
                      <tp:taxon-name><tp:taxon-name-part taxon-name-part-type="genus" reg="Agrostis">Agrostis</tp:taxon-name-part><tp:taxon-name-part taxon-name-part-type="species" reg="castellana">castellana</tp:taxon-name-part></tp:taxon-name>
                    </italic>
                  </td><td rowspan="1" colspan="1">+</td><td rowspan="1" colspan="1">+</td><td rowspan="1" colspan="1">.</td><td rowspan="1" colspan="1">.</td><td rowspan="1" colspan="1">.</td><td rowspan="1" colspan="1">.</td><td rowspan="1" colspan="1">.</td><td rowspan="1" colspan="1">.</td></tr><tr><td rowspan="1" colspan="1">
                    <italic>
                      <tp:taxon-name><tp:taxon-name-part taxon-name-part-type="genus" reg="Allium">Allium</tp:taxon-name-part><tp:taxon-name-part taxon-name-part-type="species" reg="sphaerocephalon">sphaerocephalon</tp:taxon-name-part></tp:taxon-name>
                    </italic>
                  </td><td rowspan="1" colspan="1">.</td><td rowspan="1" colspan="1">.</td><td rowspan="1" colspan="1">+</td><td rowspan="1" colspan="1">+</td><td rowspan="1" colspan="1">.</td><td rowspan="1" colspan="1">.</td><td rowspan="1" colspan="1">.</td><td rowspan="1" colspan="1">.</td></tr><tr><td rowspan="1" colspan="1">
                    <italic>
                      <tp:taxon-name><tp:taxon-name-part taxon-name-part-type="genus" reg="Carduus">Carduus</tp:taxon-name-part><tp:taxon-name-part taxon-name-part-type="species" reg="carpetanus">carpetanus</tp:taxon-name-part></tp:taxon-name>
                    </italic>
                  </td><td rowspan="1" colspan="1">+</td><td rowspan="1" colspan="1">.</td><td rowspan="1" colspan="1">1</td><td rowspan="1" colspan="1">.</td><td rowspan="1" colspan="1">.</td><td rowspan="1" colspan="1">.</td><td rowspan="1" colspan="1">.</td><td rowspan="1" colspan="1">.</td></tr><tr><td rowspan="1" colspan="1">
                    <italic>
                      <tp:taxon-name><tp:taxon-name-part taxon-name-part-type="genus" reg="Bromus">Bromus</tp:taxon-name-part><tp:taxon-name-part taxon-name-part-type="species" reg="tectorum">tectorum</tp:taxon-name-part></tp:taxon-name>
                    </italic>
                  </td><td rowspan="1" colspan="1">.</td><td rowspan="1" colspan="1">.</td><td rowspan="1" colspan="1">.</td><td rowspan="1" colspan="1">.</td><td rowspan="1" colspan="1">.</td><td rowspan="1" colspan="1">.</td><td rowspan="1" colspan="1">.</td><td rowspan="1" colspan="1">+</td></tr><tr><td rowspan="1" colspan="1">
                    <italic>
                      <tp:taxon-name><tp:taxon-name-part taxon-name-part-type="genus" reg="Acinos">Acinos</tp:taxon-name-part><tp:taxon-name-part taxon-name-part-type="species" reg="alpinos">alpinos</tp:taxon-name-part></tp:taxon-name>
                    </italic>
                  </td><td rowspan="1" colspan="1">.</td><td rowspan="1" colspan="1">.</td><td rowspan="1" colspan="1">.</td><td rowspan="1" colspan="1">.</td><td rowspan="1" colspan="1">.</td><td rowspan="1" colspan="1">+</td><td rowspan="1" colspan="1">.</td><td rowspan="1" colspan="1">.</td></tr><tr><td rowspan="1" colspan="1">
                    <italic>
                      <tp:taxon-name><tp:taxon-name-part taxon-name-part-type="genus" reg="Ceterach">Ceterach</tp:taxon-name-part><tp:taxon-name-part taxon-name-part-type="species" reg="officinarum">officinarum</tp:taxon-name-part></tp:taxon-name>
                    </italic>
                  </td><td rowspan="1" colspan="1">.</td><td rowspan="1" colspan="1">.</td><td rowspan="1" colspan="1">.</td><td rowspan="1" colspan="1">.</td><td rowspan="1" colspan="1">.</td><td rowspan="1" colspan="1">.</td><td rowspan="1" colspan="1">.</td><td rowspan="1" colspan="1">.</td></tr><tr><td rowspan="1" colspan="1">
                    <italic>
                      <tp:taxon-name><tp:taxon-name-part taxon-name-part-type="genus" reg="Cetraria">Cetraria</tp:taxon-name-part><tp:taxon-name-part taxon-name-part-type="species" reg="aculeata">aculeata</tp:taxon-name-part></tp:taxon-name>
                    </italic>
                  </td><td rowspan="1" colspan="1">.</td><td rowspan="1" colspan="1">+</td><td rowspan="1" colspan="1">.</td><td rowspan="1" colspan="1">.</td><td rowspan="1" colspan="1">.</td><td rowspan="1" colspan="1">.</td><td rowspan="1" colspan="1">.</td><td rowspan="1" colspan="1">.</td></tr><tr><td rowspan="1" colspan="1">
                    <italic>
                      <tp:taxon-name><tp:taxon-name-part taxon-name-part-type="genus" reg="Galium">Galium</tp:taxon-name-part><tp:taxon-name-part taxon-name-part-type="species" reg="idubedae">idubedae</tp:taxon-name-part></tp:taxon-name>
                    </italic>
                  </td><td rowspan="1" colspan="1">.</td><td rowspan="1" colspan="1">+</td><td rowspan="1" colspan="1">.</td><td rowspan="1" colspan="1">.</td><td rowspan="1" colspan="1">.</td><td rowspan="1" colspan="1">.</td><td rowspan="1" colspan="1">.</td><td rowspan="1" colspan="1">.</td></tr><tr><td rowspan="1" colspan="1">
                    <italic>
                      <tp:taxon-name><tp:taxon-name-part taxon-name-part-type="genus" reg="Chaenorrhinum">Chaenorrhinum</tp:taxon-name-part><tp:taxon-name-part taxon-name-part-type="species" reg="segoviense">segoviense</tp:taxon-name-part></tp:taxon-name>
                    </italic>
                  </td><td rowspan="1" colspan="1">1</td><td rowspan="1" colspan="1">.</td><td rowspan="1" colspan="1">.</td><td rowspan="1" colspan="1">.</td><td rowspan="1" colspan="1">.</td><td rowspan="1" colspan="1">.</td><td rowspan="1" colspan="1">.</td><td rowspan="1" colspan="1">.</td></tr><tr><td rowspan="1" colspan="1">
                    <italic>
                      <tp:taxon-name><tp:taxon-name-part taxon-name-part-type="genus" reg="Herniaria">Herniaria</tp:taxon-name-part><tp:taxon-name-part taxon-name-part-type="species" reg="cinerea">cinerea</tp:taxon-name-part></tp:taxon-name>
                    </italic>
                  </td><td rowspan="1" colspan="1">.</td><td rowspan="1" colspan="1">1</td><td rowspan="1" colspan="1">.</td><td rowspan="1" colspan="1">.</td><td rowspan="1" colspan="1">.</td><td rowspan="1" colspan="1">.</td><td rowspan="1" colspan="1">.</td><td rowspan="1" colspan="1">.</td></tr><tr><td rowspan="1" colspan="1">
                    <italic>
                      <tp:taxon-name><tp:taxon-name-part taxon-name-part-type="genus" reg="Holcus">Holcus</tp:taxon-name-part><tp:taxon-name-part taxon-name-part-type="species" reg="gayanus">gayanus</tp:taxon-name-part></tp:taxon-name>
                    </italic>
                  </td><td rowspan="1" colspan="1">+</td><td rowspan="1" colspan="1">.</td><td rowspan="1" colspan="1">.</td><td rowspan="1" colspan="1">+</td><td rowspan="1" colspan="1">+</td><td rowspan="1" colspan="1">+</td><td rowspan="1" colspan="1">+</td><td rowspan="1" colspan="1">+</td></tr><tr><td rowspan="1" colspan="1">
                    <italic>
                      <tp:taxon-name><tp:taxon-name-part taxon-name-part-type="genus" reg="Hornungia">Hornungia</tp:taxon-name-part><tp:taxon-name-part taxon-name-part-type="species" reg="petraea">petraea</tp:taxon-name-part></tp:taxon-name>
                    </italic>
                  </td><td rowspan="1" colspan="1">+</td><td rowspan="1" colspan="1">.</td><td rowspan="1" colspan="1">.</td><td rowspan="1" colspan="1">.</td><td rowspan="1" colspan="1">.</td><td rowspan="1" colspan="1">.</td><td rowspan="1" colspan="1">.</td><td rowspan="1" colspan="1">.</td></tr><tr><td rowspan="1" colspan="1">
                    <italic>
                      <tp:taxon-name><tp:taxon-name-part taxon-name-part-type="genus" reg="Lactuca">Lactuca</tp:taxon-name-part><tp:taxon-name-part taxon-name-part-type="species" reg="viminea">viminea</tp:taxon-name-part></tp:taxon-name>
                    </italic>
                  </td><td rowspan="1" colspan="1">.</td><td rowspan="1" colspan="1">.</td><td rowspan="1" colspan="1">.</td><td rowspan="1" colspan="1">.</td><td rowspan="1" colspan="1">.</td><td rowspan="1" colspan="1">+</td><td rowspan="1" colspan="1">.</td><td rowspan="1" colspan="1">.</td></tr><tr><td rowspan="1" colspan="1">
                    <italic>
                      <tp:taxon-name><tp:taxon-name-part taxon-name-part-type="genus" reg="Nardus">Nardus</tp:taxon-name-part><tp:taxon-name-part taxon-name-part-type="species" reg="stricta">stricta</tp:taxon-name-part></tp:taxon-name>
                    </italic>
                  </td><td rowspan="1" colspan="1">.</td><td rowspan="1" colspan="1">1</td><td rowspan="1" colspan="1">.</td><td rowspan="1" colspan="1">.</td><td rowspan="1" colspan="1">.</td><td rowspan="1" colspan="1">.</td><td rowspan="1" colspan="1">.</td><td rowspan="1" colspan="1">.</td></tr><tr><td rowspan="1" colspan="1">
                    <italic>
                      <tp:taxon-name><tp:taxon-name-part taxon-name-part-type="genus" reg="Poa">Poa</tp:taxon-name-part><tp:taxon-name-part taxon-name-part-type="species" reg="bulbosa">bulbosa</tp:taxon-name-part></tp:taxon-name>
                    </italic>
                  </td><td rowspan="1" colspan="1">.</td><td rowspan="1" colspan="1">.</td><td rowspan="1" colspan="1">.</td><td rowspan="1" colspan="1">.</td><td rowspan="1" colspan="1">.</td><td rowspan="1" colspan="1">+</td><td rowspan="1" colspan="1">+</td><td rowspan="1" colspan="1">+</td></tr><tr><td rowspan="1" colspan="1">
                    <italic>
                      <tp:taxon-name><tp:taxon-name-part taxon-name-part-type="genus" reg="Rumex">Rumex</tp:taxon-name-part><tp:taxon-name-part taxon-name-part-type="species" reg="angiocarpus">angiocarpus</tp:taxon-name-part></tp:taxon-name>
                    </italic>
                  </td><td rowspan="1" colspan="1">+</td><td rowspan="1" colspan="1">.</td><td rowspan="1" colspan="1">.</td><td rowspan="1" colspan="1">.</td><td rowspan="1" colspan="1">.</td><td rowspan="1" colspan="1">.</td><td rowspan="1" colspan="1">.</td><td rowspan="1" colspan="1">.</td></tr><tr><td rowspan="1" colspan="1">
                    <italic>
                      <tp:taxon-name><tp:taxon-name-part taxon-name-part-type="genus" reg="Saxifraga">Saxifraga</tp:taxon-name-part><tp:taxon-name-part taxon-name-part-type="species" reg="granulata">granulata</tp:taxon-name-part></tp:taxon-name>
                    </italic>
                  </td><td rowspan="1" colspan="1">.</td><td rowspan="1" colspan="1">.</td><td rowspan="1" colspan="1">.</td><td rowspan="1" colspan="1">.</td><td rowspan="1" colspan="1">.</td><td rowspan="1" colspan="1">.</td><td rowspan="1" colspan="1">.</td><td rowspan="1" colspan="1">.</td></tr><tr><td rowspan="1" colspan="1">
                    <italic>
                      <tp:taxon-name><tp:taxon-name-part taxon-name-part-type="genus" reg="Sedum">Sedum</tp:taxon-name-part><tp:taxon-name-part taxon-name-part-type="species" reg="album">album</tp:taxon-name-part></tp:taxon-name>
                    </italic>
                  </td><td rowspan="1" colspan="1">+</td><td rowspan="1" colspan="1">1</td><td rowspan="1" colspan="1">.</td><td rowspan="1" colspan="1">+</td><td rowspan="1" colspan="1">1</td><td rowspan="1" colspan="1">1</td><td rowspan="1" colspan="1">+</td><td rowspan="1" colspan="1">+</td></tr><tr><td rowspan="1" colspan="1">
                    <italic>
                      <tp:taxon-name><tp:taxon-name-part taxon-name-part-type="genus" reg="Silene">Silene</tp:taxon-name-part><tp:taxon-name-part taxon-name-part-type="species" reg="legionensis">legionensis</tp:taxon-name-part></tp:taxon-name>
                    </italic>
                  </td><td rowspan="1" colspan="1">+</td><td rowspan="1" colspan="1">.</td><td rowspan="1" colspan="1">1</td><td rowspan="1" colspan="1">.</td><td rowspan="1" colspan="1">.</td><td rowspan="1" colspan="1">+</td><td rowspan="1" colspan="1">.</td><td rowspan="1" colspan="1">.</td></tr><tr><td rowspan="1" colspan="1">
                    <italic>
                      <tp:taxon-name><tp:taxon-name-part taxon-name-part-type="genus" reg="Teesdalia">Teesdalia</tp:taxon-name-part><tp:taxon-name-part taxon-name-part-type="species" reg="nudicaulis">nudicaulis</tp:taxon-name-part></tp:taxon-name>
                    </italic>
                  </td><td rowspan="1" colspan="1">.</td><td rowspan="1" colspan="1">.</td><td rowspan="1" colspan="1">+</td><td rowspan="1" colspan="1">.</td><td rowspan="1" colspan="1">.</td><td rowspan="1" colspan="1">.</td><td rowspan="1" colspan="1">.</td><td rowspan="1" colspan="1">.</td></tr><tr><td rowspan="1" colspan="1">
                    <italic>
                      <tp:taxon-name><tp:taxon-name-part taxon-name-part-type="genus" reg="Thlaspi">Thlaspi</tp:taxon-name-part><tp:taxon-name-part taxon-name-part-type="species" reg="stenopterum">stenopterum</tp:taxon-name-part></tp:taxon-name>
                    </italic>
                  </td><td rowspan="1" colspan="1">.</td><td rowspan="1" colspan="1">.</td><td rowspan="1" colspan="1">.</td><td rowspan="1" colspan="1">.</td><td rowspan="1" colspan="1">+</td><td rowspan="1" colspan="1">.</td><td rowspan="1" colspan="1">+</td><td rowspan="1" colspan="1">+</td></tr><tr><td rowspan="1" colspan="1">
                    <italic>
                      <tp:taxon-name><tp:taxon-name-part taxon-name-part-type="genus" reg="Viola">Viola</tp:taxon-name-part><tp:taxon-name-part taxon-name-part-type="species" reg="riviniana">riviniana</tp:taxon-name-part></tp:taxon-name>
                    </italic>
                  </td><td rowspan="1" colspan="1">.</td><td rowspan="1" colspan="1">.</td><td rowspan="1" colspan="1">.</td><td rowspan="1" colspan="1">2</td><td rowspan="1" colspan="1">1</td><td rowspan="1" colspan="1">.</td><td rowspan="1" colspan="1">.</td><td rowspan="1" colspan="1">.</td></tr></tbody></table></table-wrap></tp:treatment-sec><tp:treatment-sec sec-type="etymology" id="SECID0ECOAI"><title>Etymology.</title><p>The specific epithet ‘<tp:taxon-name><tp:taxon-name-part taxon-name-part-type="genus" reg="Sideritis"/><tp:taxon-name-part taxon-name-part-type="species" reg="carpetana">carpetana</tp:taxon-name-part></tp:taxon-name>’ refers to the former inhabitants of these mountains that were called ‘carpetanos’ (carpetan, in English). Moreover, “Cordillera Carpetana”, or Carpetan Range, is a synonym for Sistema Central (Central System), the mountain range that divides the northern and southern plateau in central Iberian Peninsula. The Sistema Central comprises several mountain ranges: Sierra de Estrela, Sierra de Gata, Peña de Francia, Sierra de Gredos, Sierra de Guadarrama and Sierra de Ayllón from western to eastern territories.</p></tp:treatment-sec><tp:treatment-sec><!--Section generated to contain objects referenced in tp:taxon-treatment.--><fig id="F2" position="float" orientation="portrait"><object-id xmlns:xlink="http://www.w3.org/1999/xlink" content-type="doi" xlink:type="simple">10.3897/phytokeys.251.129982.figure2</object-id><object-id xmlns:xlink="http://www.w3.org/1999/xlink" content-type="arpha" xlink:type="simple">CAB82D24-C826-5ADC-AB4B-4B4BD7357780</object-id><label>Figure 2.</label><caption><p><bold>a</bold> hierarchical clustering (Weighed Neibor Joining) of the Iberian high-mountain <tp:taxon-name><tp:taxon-name-part taxon-name-part-type="genus" reg="Sideritis">Sideritis</tp:taxon-name-part></tp:taxon-name>. The new species <italic><tp:taxon-name><tp:taxon-name-part taxon-name-part-type="genus" reg="Sideritis">Sideritis</tp:taxon-name-part><tp:taxon-name-part taxon-name-part-type="species" reg="carpetana">carpetana</tp:taxon-name-part></tp:taxon-name></italic> is situated in cluster 2 with <italic><tp:taxon-name><tp:taxon-name-part taxon-name-part-type="genus" reg="Sideritis">Sideritis</tp:taxon-name-part><tp:taxon-name-part taxon-name-part-type="species" reg="glacialis">glacialis</tp:taxon-name-part></tp:taxon-name></italic> gr. (Sc, <italic><tp:taxon-name><tp:taxon-name-part taxon-name-part-type="genus" reg="Sideritis">S.</tp:taxon-name-part><tp:taxon-name-part taxon-name-part-type="species" reg="carpetana">carpetana</tp:taxon-name-part></tp:taxon-name></italic> sp. nov, Sgf, <tp:taxon-name><tp:taxon-name-part taxon-name-part-type="genus" reg="Sideritis">S.</tp:taxon-name-part><tp:taxon-name-part taxon-name-part-type="species" reg="glacialis">glacialis</tp:taxon-name-part><tp:taxon-name-part taxon-name-part-type="infraspecific-rank">subsp.</tp:taxon-name-part><tp:taxon-name-part taxon-name-part-type="subspecies" reg="fontqueriana">fontqueriana</tp:taxon-name-part></tp:taxon-name> with two forms 1 for high-mountain areas and 2 for middle areas, Sgg, <tp:taxon-name><tp:taxon-name-part taxon-name-part-type="genus" reg="Sideritis">S.</tp:taxon-name-part><tp:taxon-name-part taxon-name-part-type="species" reg="glacialis">glacialis</tp:taxon-name-part><tp:taxon-name-part taxon-name-part-type="infraspecific-rank">subsp.</tp:taxon-name-part><tp:taxon-name-part taxon-name-part-type="subspecies" reg="glacialis">glacialis</tp:taxon-name-part></tp:taxon-name>) <bold>b</bold> ordination diagram (Factorial analysis) of <italic><tp:taxon-name><tp:taxon-name-part taxon-name-part-type="genus" reg="Sideritis">Sideritis</tp:taxon-name-part><tp:taxon-name-part taxon-name-part-type="species" reg="carpetana">carpetana</tp:taxon-name-part></tp:taxon-name></italic> and close taxa (Axes 1 and 2). <italic><tp:taxon-name><tp:taxon-name-part taxon-name-part-type="genus" reg="Sideritis">S.</tp:taxon-name-part><tp:taxon-name-part taxon-name-part-type="species" reg="carpetana">carpetana</tp:taxon-name-part></tp:taxon-name></italic> is situated close to <tp:taxon-name><tp:taxon-name-part taxon-name-part-type="genus" reg="Sideritis">Sideritis</tp:taxon-name-part><tp:taxon-name-part taxon-name-part-type="species" reg="glacialis">glacialis</tp:taxon-name-part><tp:taxon-name-part taxon-name-part-type="infraspecific-rank">subsp.</tp:taxon-name-part><tp:taxon-name-part taxon-name-part-type="subspecies" reg="fontqueriana">fontqueriana</tp:taxon-name-part></tp:taxon-name> along axis 1 but far from the other two. Axis 2 also shows the independence of <italic><tp:taxon-name><tp:taxon-name-part taxon-name-part-type="genus" reg="Sideritis">S.</tp:taxon-name-part><tp:taxon-name-part taxon-name-part-type="species" reg="carpetana">carpetana</tp:taxon-name-part></tp:taxon-name></italic> from the other three species.</p></caption><graphic xmlns:xlink="http://www.w3.org/1999/xlink" xlink:href="phytokeys-251-143_article-129982__-g002.jpg" position="float" orientation="portrait" xlink:type="simple" id="oo_1222106.jpg"><uri content-type="original_file" xlink:type="simple">https://binary.pensoft.net/fig/1222106</uri></graphic></fig><supplementary-material xmlns:xlink="http://www.w3.org/1999/xlink" id="S1" position="float" orientation="portrait" xlink:type="simple"><object-id content-type="doi" xlink:type="simple">10.3897/phytokeys.251.129982.suppl1</object-id><object-id content-type="arpha" xlink:type="simple">820C90ED-6417-54D7-81C4-59308B4F02E4</object-id><label>Supplementary material 1</label><caption><p>Supplementary information</p></caption><statement content-type="dataType"><label>Data type</label><p>pdf</p></statement><statement content-type="notes"><label>Explanation note</label><p>Detailed description on <italic><tp:taxon-name><tp:taxon-name-part taxon-name-part-type="genus" reg="Sideritis">Sideritis</tp:taxon-name-part><tp:taxon-name-part taxon-name-part-type="species" reg="carpetana">carpetana</tp:taxon-name-part></tp:taxon-name></italic>. <bold>table S1.</bold> Data on taxa included in the multivariate analysis done to the Iberian <tp:taxon-name><tp:taxon-name-part taxon-name-part-type="genus" reg="Sideritis">Sideritis</tp:taxon-name-part></tp:taxon-name> from high and medium altitudes. <bold>table S2.</bold> Comparison of <italic><tp:taxon-name><tp:taxon-name-part taxon-name-part-type="genus" reg="Sideritis">Sideritis</tp:taxon-name-part><tp:taxon-name-part taxon-name-part-type="species" reg="carpetana">carpetana</tp:taxon-name-part></tp:taxon-name></italic> sp. nov. with other closely-related taxa.</p></statement><media xlink:href="phytokeys-251-143_article-129982__-s001.pdf" mimetype="application" mime-subtype="pdf" position="float" orientation="portrait" xlink:type="simple" id="oo_1222110.pdf"><uri content-type="original_file" xlink:type="simple">https://binary.pensoft.net/file/1222110</uri></media><permissions><license xlink:type="simple"><license-p>This dataset is made available under the Open Database License (http://opendatacommons.org/licenses/odbl/1.0/). The Open Database License (ODbL) is a license agreement intended to allow users to freely share, modify, and use this Dataset while maintaining this same freedom for others, provided that the original source and author(s) are credited.</license-p></license></permissions><attrib specific-use="authors">Jose Luis Izquierdo, Rosina Magaña Ugarte, Alba Gutiérrez-Girón, Concepción Obón de Castro, Diego Rivera Núñez , Rosario G. Gavilán</attrib></supplementary-material></tp:treatment-sec><ref-list><ref id="B1"><mixed-citation xmlns:xlink="http://www.w3.org/1999/xlink" xlink:type="simple"><person-group><name name-style="western"><surname>Braun-Blanquet</surname><given-names>J</given-names></name></person-group> (<year>1928</year>) Pflanzensoziologie. Grundzüge der vegetationskunde. Springer Verlag, Berlin.</mixed-citation></ref></ref-list></tp:taxon-treatment>
